# Supplementary material for: Polymorphic Variants of Neurotrophic Factor Genes in Affective Disorders: Pilot Study
Source: Int J Mol Sci. 2025 Aug 19;26(16):7982. doi: 10.3390/ijms26167982 (PMC12386679; doi:10.3390/ijms26167982)
Supplement: Supplementary file 1 [file ijms-26-07982-s001.zip]

Archive with 1 entries (1 files):
- ijms-3764149-supplementary.pdf
